# Supplementary material for: The aryl hydrocarbon receptor (AHR) drives human leukocyte antigen (HLA)-II expression in human melanoma
Source: J Exp Clin Cancer Res. 2026 Feb 20;45:78. doi: 10.1186/s13046-026-03673-y (PMC13032475; doi:10.1186/s13046-026-03673-y)
Supplement: Supplementary file 1 — Additional file 1.csv: sgRNA sequences used in this study. [file 13046_2026_3673_MOESM1_ESM.csv]

sgRNA name	Sequence (5¡¯-3¡¯)
sgNTC-1	AACGCTGTCGTACGTGTATA
sgNTC-2	AAACCTAGCCCCAATACTTA
sgAHR-1	TACCACATCCACTCTAAGCA
sgAHR-2	TTATAACAGACTACTGTCTG
sgARNT-1	CAAGCTAACCATCTTACGCA
sgARNT-2	TGGGGAACCTCACTTCGTGG
