# Supplementary material for: The aryl hydrocarbon receptor (AHR) drives human leukocyte antigen (HLA)-II expression in human melanoma
Source: J Exp Clin Cancer Res. 2026 Feb 20;45:78. doi: 10.1186/s13046-026-03673-y (PMC13032475; doi:10.1186/s13046-026-03673-y)
Supplement: Supplementary file 2 — Additional file 2.csv: ChIP-qPCR primer sequences used in this study. [file 13046_2026_3673_MOESM2_ESM.csv]

Primer name	Sequence (5¡¯-3¡¯)
CIITA-AHRE-ChIP-F	CCTCTGACTCTACTTTGTTG
CIITA-AHRE-ChIP-R	AGAGGGAGCCTTTGTTCTGT
