# Supplementary material for: The aryl hydrocarbon receptor (AHR) drives human leukocyte antigen (HLA)-II expression in human melanoma
Source: J Exp Clin Cancer Res. 2026 Feb 20;45:78. doi: 10.1186/s13046-026-03673-y (PMC13032475; doi:10.1186/s13046-026-03673-y)
Supplement: Supplementary file 3 — Additional file 3.csv: RT-qPCR primer sequences used in this study. [file 13046_2026_3673_MOESM3_ESM.csv]

Primer name	Sequence (5¡¯-3¡¯)
CIITA-pI-F	CACTGCACTCTGCTCCATGAG
CIITA-pII-F	TGGCGTCTGAGGCAACCACAAGC
CIITA-pIII-F	GCTGGGATTCCTACACAATGC
CIITA-pIV-F	GAGCTGGCGGGAGGGAG
CIITA-exon2-R	TCTCCAGCCAGGTCCATCTG
GAPDH-F	GTCTCCTCTGACTTCAACAGCG
GAPDH-R	ACCACCCTGTTGCTGTAGCCAA
CYP1A1-F	GATTGAGCACTGTCAGGAGAAGC
CYP1A1-R	ATGAGGCTCCAGGAGATAGCAG
