# Supplementary material for: The aryl hydrocarbon receptor (AHR) drives human leukocyte antigen (HLA)-II expression in human melanoma
Source: J Exp Clin Cancer Res. 2026 Feb 20;45:78. doi: 10.1186/s13046-026-03673-y (PMC13032475; doi:10.1186/s13046-026-03673-y)
Supplement: Supplementary file 4 — Additional file 4.csv: AHR-ARNT-KO signature genes with weights, descriptions and annotation sources. [file 13046_2026_3673_MOESM4_ESM.csv]

Gene symbol	Weight	Description	Annotation source
CD74	-1	Antigen processing and presentation	KEGG
TIMP3	-0.856680013	Other / poorly characterized	NA
THBS1	-0.750595711	Phagosome	KEGG
SOX10	-0.706495799	regulation of nervous system development	GO_BP
HLA-DRA	-0.677293598	Antigen processing and presentation	KEGG
ERBB3	-0.656940527	cranial nerve development	GO_BP
NGFR	-0.655864061	axonogenesis	GO_BP
SLC7A5	-0.655862132	regulation of nervous system development	GO_BP
SLC26A2	-0.637556582	connective tissue development	GO_BP
ALDH1A3	-0.634745292	eye morphogenesis	GO_BP
GAS7	-0.622856238	protein polymerization	GO_BP
MUC5B	-0.593304001	Other / poorly characterized	NA
NES	-0.542594917	regulation of protein depolymerization	GO_BP
MOK	-0.493102377	Other / poorly characterized	NA
PCDH1	-0.481061515	Virion - Lassa virus and SFTS virus	KEGG
IER3	-0.480228446	regulation of blood pressure	GO_BP
GDA	-0.46716244	purine nucleoside monophosphate catabolic process	GO_BP
TINAGL1	-0.416711809	Other / poorly characterized	NA
HLA-DPA1	-0.402010056	Antigen processing and presentation	KEGG
CD96	-0.400162813	response to lipopolysaccharide	GO_BP
MFSD12	-0.384697576	sulfur amino acid transport	GO_BP
HR	-0.377806487	Other / poorly characterized	NA
HAPLN1	-0.34959729	regulation of nervous system development	GO_BP
GNE	-0.333283989	carboxylic acid biosynthetic process	GO_BP
PDP1	-0.331861986	Other / poorly characterized	NA
CIITA	-0.331234962	Antigen processing and presentation	KEGG
COL5A2	-0.328800115	eye morphogenesis	GO_BP
CDK6	-0.319216285	Influenza A	KEGG
NFATC2	-0.318951393	Th1 and Th2 cell differentiation	KEGG
KLF9	-0.311630069	response to glucocorticoid	GO_BP
NQO1	-0.306404268	response to lipopolysaccharide	GO_BP
TPM1	-0.306072178	heart morphogenesis	GO_BP
GPR110	-0.304426366	Other / poorly characterized	NA
DEPDC7	-0.291905141	Other / poorly characterized	NA
DHRS3	-0.288506071	heart morphogenesis	GO_BP
ALPP	-0.287203566	Other / poorly characterized	NA
CDH19	-0.267115011	cell junction assembly	GO_BP
EXTL1	-0.265618063	sulfur compound biosynthetic process	GO_BP
LIMCH1	-0.263823859	negative regulation of locomotion	GO_BP
HLA-DRB1	-0.263097227	Antigen processing and presentation	KEGG
MYH14	-0.261349482	Virion - Lassa virus and SFTS virus	KEGG
HLA-DMA	-0.261265639	Antigen processing and presentation	KEGG
OPRD1	-0.260038057	response to oxygen levels	GO_BP
IL24	-0.255077472	negative regulation of locomotion	GO_BP
ANO1	-0.254055866	glial cell differentiation	GO_BP
PLP1	-0.253674171	glial cell differentiation	GO_BP
SERTAD4	-0.247436977	Other / poorly characterized	NA
STK32B	-0.242444266	Other / poorly characterized	NA
B3GNT7	-0.239409307	glycosaminoglycan biosynthetic process	GO_BP
SLC1A4	-0.235469444	sulfur amino acid transport	GO_BP
TMTC2	-0.235271436	Other / poorly characterized	NA
VIPR1	-0.234880034	Other / poorly characterized	NA
OLFML2A	-0.232806766	extracellular matrix organization	GO_BP
SLC37A2	-0.23188721	Other / poorly characterized	NA
VAT1	-0.231443337	Other / poorly characterized	NA
NHSL1	-0.221616746	Other / poorly characterized	NA
PHGDH	-0.219965953	glial cell differentiation	GO_BP
PDE1C	-0.217370548	Other / poorly characterized	NA
PLIN4	-0.21501678	Other / poorly characterized	NA
EMP2	-0.214476536	heart morphogenesis	GO_BP
HLA-DMB	-0.213800132	Antigen processing and presentation	KEGG
KRT14	-0.211074749	Staphylococcus aureus infection	KEGG
TMPRSS5	-0.209225352	Other / poorly characterized	NA
PPARG	-0.205276462	connective tissue development	GO_BP
SLC1A1	-0.205066163	eye morphogenesis	GO_BP
NRIP1	-0.204919982	Other / poorly characterized	NA
CARD10	-0.202168782	negative regulation of locomotion	GO_BP
CDKN1C	-0.197881444	digestive system development	GO_BP
SLC6A10P	-0.190344181	Other / poorly characterized	NA
COL16A1	-0.187453055	cell junction assembly	GO_BP
HHEX	-0.182134328	negative regulation of protein kinase activity	GO_BP
KCNQ1OT1	-0.178100229	Other / poorly characterized	NA
CYP1A1	-0.177519713	digestive system development	GO_BP
AP3B2	-0.176672158	anterograde axonal transport	GO_BP
FAM78B	-0.176229319	Other / poorly characterized	NA
EXT1	-0.173413986	connective tissue development	GO_BP
LRRC4B	-0.172297035	Cell adhesion molecules	KEGG
AMOT	-0.17177225	ameboidal-type cell migration	GO_BP
ADD3	-0.170491683	regulation of protein depolymerization	GO_BP
RARG	-0.169786597	connective tissue development	GO_BP
FGF13	-0.167789805	regulation of nervous system development	GO_BP
SAV1	-0.166271768	heart morphogenesis	GO_BP
HDAC5	-0.165716306	negative regulation of locomotion	GO_BP
ACSL3	-0.165005611	sulfur compound biosynthetic process	GO_BP
DAAM2	-0.164928965	regulation of nervous system development	GO_BP
CABLES1	-0.163581839	Other / poorly characterized	NA
CAPG	-0.159407793	regulation of protein depolymerization	GO_BP
TRPV4	-0.157623698	connective tissue development	GO_BP
SMAD6	-0.154109608	heart morphogenesis	GO_BP
PRELP	-0.139348081	Other / poorly characterized	NA
LYPD1	-0.135295536	fear response	GO_BP
GJA5	-0.135115625	heart morphogenesis	GO_BP
PPP2R3A	-0.131149734	Other / poorly characterized	NA
LIF	-0.1288197	regulation of nervous system development	GO_BP
BARX1	-0.127873957	digestive system development	GO_BP
FGFR4	-0.123015135	extracellular matrix organization	GO_BP
PKNOX2	-0.119725838	Other / poorly characterized	NA
LINC01419	-0.116488214	Other / poorly characterized	NA
OSBPL5	-0.110458097	Other / poorly characterized	NA
ASNS	-0.108310068	response to nutrient levels	GO_BP
STRA6	-0.102695429	eye morphogenesis	GO_BP
EFEMP1	0.105456083	connective tissue development	GO_BP
KITLG	0.108486598	MAPK signaling pathway	KEGG
IL13RA1	0.110723752	Cytokine-cytokine receptor interaction	KEGG
CH507-42P11.8	0.114019577	Other / poorly characterized	NA
RNF144A	0.114785171	Other / poorly characterized	NA
BRI3	0.115170533	Other / poorly characterized	NA
PTPRU	0.116110904	negative regulation of locomotion	GO_BP
PDE2A	0.116111647	artery development	GO_BP
MAP2	0.117131874	regulation of nervous system development	GO_BP
ELL2	0.118013432	Other / poorly characterized	NA
TCTN3	0.11823084	smoothened signaling pathway	GO_BP
ADAMTSL1	0.118443544	extracellular matrix organization	GO_BP
PI3	0.118695492	Other / poorly characterized	NA
NEGR1	0.120274153	cell junction assembly	GO_BP
MAP9	0.123343716	Other / poorly characterized	NA
DIO2	0.12359433	response to lipopolysaccharide	GO_BP
MAN2B2	0.124706867	Other / poorly characterized	NA
FLRT2	0.126555152	regulation of nervous system development	GO_BP
TNFSF15	0.126916105	Cytokine-cytokine receptor interaction	KEGG
TNFSF11	0.127089047	Parathyroid hormone synthesis, secretion and action	KEGG
PAPPA	0.130082542	multi-organism reproductive process	GO_BP
FAS	0.130283966	MAPK signaling pathway	KEGG
HTRA1	0.130315888	negative regulation of cellular response to growth factor stimulus	GO_BP
LPAR1	0.130631383	PI3K-Akt signaling pathway	KEGG
LGALS3	0.130743819	positive regulation of monoatomic ion transport	GO_BP
PTPRO	0.132939426	axonogenesis	GO_BP
PDE4D	0.136869651	Parathyroid hormone synthesis, secretion and action	KEGG
LRFN4	0.138391444	cell junction assembly	GO_BP
ADAM12	0.138705014	regulation of angiogenesis	GO_BP
PLCXD3	0.14020812	Other / poorly characterized	NA
TNFRSF11B	0.143099435	Osteoclast differentiation	KEGG
DNER	0.144638981	cell junction assembly	GO_BP
SEMA3F	0.144697984	regulation of nervous system development	GO_BP
STX1A	0.145181924	Other / poorly characterized	NA
MTUS2	0.150997869	Other / poorly characterized	NA
JUND	0.15493594	Parathyroid hormone synthesis, secretion and action	KEGG
HIST2H4A	0.157011553	Other / poorly characterized	NA
CFI	0.158291579	Other / poorly characterized	NA
ELFN2	0.158422336	Other / poorly characterized	NA
NR4A2	0.158786855	Parathyroid hormone synthesis, secretion and action	KEGG
KLHL4	0.160112777	Other / poorly characterized	NA
ELTD1	0.160150158	Other / poorly characterized	NA
TMPRSS15	0.161485966	Other / poorly characterized	NA
PALLD	0.161793055	axonogenesis	GO_BP
FKBP5	0.161834405	Other / poorly characterized	NA
PMAIP1	0.164638736	p53 signaling pathway	KEGG
HIST2H2AA4	0.165031868	Other / poorly characterized	NA
SYNJ2	0.165819145	Other / poorly characterized	NA
EPN2	0.165876102	negative regulation of cellular response to growth factor stimulus	GO_BP
PER1	0.166716164	response to organophosphorus	GO_BP
SERPINB6	0.168802546	Other / poorly characterized	NA
RGS2	0.169551274	developmental cell growth	GO_BP
DOCK2	0.16967018	chemotaxis	GO_BP
UCA1	0.1702762	Other / poorly characterized	NA
IGFN1	0.172711092	Other / poorly characterized	NA
SPANXB2	0.17303908	Other / poorly characterized	NA
NPTX2	0.173426706	learning	GO_BP
PCDH7	0.173772617	Other / poorly characterized	NA
GLI3	0.174750813	connective tissue development	GO_BP
NTSR1	0.176514586	regulation of blood pressure	GO_BP
WNT9A	0.176846936	Breast cancer	KEGG
SEMA3C	0.176890983	regulation of nervous system development	GO_BP
ZNF385D	0.178130191	Other / poorly characterized	NA
CHGB	0.178599115	Other / poorly characterized	NA
STEAP3	0.178939234	p53 signaling pathway	KEGG
ARRDC3	0.179721313	connective tissue development	GO_BP
HIST1H2BK	0.185865043	Other / poorly characterized	NA
TPBG	0.18673796	regulation of nervous system development	GO_BP
PPAP2B	0.186799416	Other / poorly characterized	NA
RAB31	0.187500093	response to peptide hormone	GO_BP
IER5L	0.187918304	Other / poorly characterized	NA
KCNK1	0.187972438	Other / poorly characterized	NA
TRBC2	0.189941115	Other / poorly characterized	NA
CEND1	0.190967682	locomotory behavior	GO_BP
MMP10	0.191987168	extracellular matrix organization	GO_BP
IL18	0.192186476	Cytokine-cytokine receptor interaction	KEGG
NAV2	0.193362186	cranial nerve development	GO_BP
BCO2	0.19511489	retinoic acid metabolic process	GO_BP
GALNT10	0.195624996	Other / poorly characterized	NA
SYTL2	0.196343071	Other / poorly characterized	NA
BTBD11	0.196909735	Other / poorly characterized	NA
CPEB2	0.197025276	response to oxygen levels	GO_BP
BMP4	0.197025918	Cytokine-cytokine receptor interaction	KEGG
IGFBP7	0.198555193	multi-organism reproductive process	GO_BP
FSTL1	0.199146898	ameboidal-type cell migration	GO_BP
PLEKHA2	0.199394023	positive regulation of cell-matrix adhesion	GO_BP
IFITM2	0.200612676	Other / poorly characterized	NA
CKB	0.202383894	Other / poorly characterized	NA
CDH11	0.202474878	axonogenesis	GO_BP
DSEL	0.204807288	glycosaminoglycan biosynthetic process	GO_BP
TES	0.208070737	Other / poorly characterized	NA
IFI44	0.208141253	Other / poorly characterized	NA
TMEM154	0.208309688	Other / poorly characterized	NA
CD70	0.208450651	Cytokine-cytokine receptor interaction	KEGG
LINC00973	0.210975489	Other / poorly characterized	NA
PKIA	0.214368996	negative regulation of protein kinase activity	GO_BP
ANTXR2	0.215708588	Other / poorly characterized	NA
UACA	0.216121622	Other / poorly characterized	NA
FAM46A	0.2176856	Other / poorly characterized	NA
CD68	0.219183419	response to lipopolysaccharide	GO_BP
ABLIM1	0.219634631	Other / poorly characterized	NA
IRS1	0.221139952	PI3K-Akt signaling pathway	KEGG
NEFL	0.223241646	regulation of nervous system development	GO_BP
JUN	0.22338152	Osteoclast differentiation	KEGG
KIAA0040	0.223874423	Other / poorly characterized	NA
PRRX1	0.22394932	connective tissue development	GO_BP
FAT1	0.229239336	eye morphogenesis	GO_BP
COL5A1	0.229357945	connective tissue development	GO_BP
ALCAM	0.231854985	axonogenesis	GO_BP
AIM1	0.236495557	Other / poorly characterized	NA
MVP	0.236987761	negative regulation of protein kinase activity	GO_BP
EPHB2	0.237305103	regulation of nervous system development	GO_BP
OSMR	0.237828272	PI3K-Akt signaling pathway	KEGG
TUBA1A	0.240978228	glial cell differentiation	GO_BP
TNFAIP3	0.242220393	TNF signaling pathway	KEGG
C3	0.242281538	Chagas disease	KEGG
HIST1H2AC	0.245789539	Other / poorly characterized	NA
BGN	0.246475919	connective tissue development	GO_BP
FHL1	0.246618302	JAK-STAT signaling pathway	KEGG
NRP1	0.247477807	regulation of nervous system development	GO_BP
TRIB2	0.24880274	negative regulation of protein kinase activity	GO_BP
ITPRIP	0.248837512	Other / poorly characterized	NA
GLIPR1	0.249710604	Other / poorly characterized	NA
SOCS3	0.250296778	Osteoclast differentiation	KEGG
LPHN2	0.251584808	Other / poorly characterized	NA
MYH15	0.251752346	Other / poorly characterized	NA
LAMA5	0.252484033	PI3K-Akt signaling pathway	KEGG
EGFR	0.253765401	Parathyroid hormone synthesis, secretion and action	KEGG
HS3ST3A1	0.253780129	morphogenesis of a branching structure	GO_BP
FBN1	0.254563364	TGF-beta signaling pathway	KEGG
RGS4	0.258773399	developmental cell growth	GO_BP
TMSB4X	0.258853124	regulation of cellular component size	GO_BP
MYO10	0.25984043	regulation of filopodium assembly	GO_BP
JAG1	0.260475427	TNF signaling pathway	KEGG
ESM1	0.263822857	Other / poorly characterized	NA
ADAMTS1	0.267244017	heart morphogenesis	GO_BP
CPA4	0.270094618	Other / poorly characterized	NA
KYNU	0.271885007	response to nutrient levels	GO_BP
MME	0.27216639	regulation of nervous system development	GO_BP
BDNF	0.273288894	MAPK signaling pathway	KEGG
ATP2B1	0.276064418	regulation of blood pressure	GO_BP
EGR1	0.277465042	Parathyroid hormone synthesis, secretion and action	KEGG
CDKN1A	0.281140364	Parathyroid hormone synthesis, secretion and action	KEGG
CTD-3252C9.4	0.283919632	Other / poorly characterized	NA
THSD4	0.284600619	TGF-beta signaling pathway	KEGG
LAMB3	0.285395824	PI3K-Akt signaling pathway	KEGG
IL11	0.285793098	Cytokine-cytokine receptor interaction	KEGG
MET	0.288235602	MAPK signaling pathway	KEGG
LRRC17	0.289463854	negative regulation of cell development	GO_BP
SGK1	0.290015181	Parathyroid hormone synthesis, secretion and action	KEGG
SFRP1	0.291864122	digestive system development	GO_BP
NOV	0.293841343	Other / poorly characterized	NA
DUSP5	0.295667187	MAPK signaling pathway	KEGG
TRPV2	0.29691986	regulation of nervous system development	GO_BP
VAT1L	0.298509586	Other / poorly characterized	NA
MAPKAPK3	0.302792346	MAPK signaling pathway	KEGG
RAB27B	0.304127743	anterograde axonal transport	GO_BP
NR2F1	0.306347931	negative regulation of neuron projection development	GO_BP
PERP	0.309985215	p53 signaling pathway	KEGG
F2RL1	0.310090052	regulation of protein depolymerization	GO_BP
MAL2	0.310698038	Other / poorly characterized	NA
COL6A2	0.313237506	PI3K-Akt signaling pathway	KEGG
SLC14A1	0.313456329	Other / poorly characterized	NA
ASPH	0.314067777	regulation of protein depolymerization	GO_BP
JUNB	0.31625119	Osteoclast differentiation	KEGG
ID1	0.319113303	TGF-beta signaling pathway	KEGG
VEGFC	0.319603888	MAPK signaling pathway	KEGG
MAP1A	0.320191404	regulation of protein depolymerization	GO_BP
DUSP1	0.321774099	MAPK signaling pathway	KEGG
CITED2	0.331412994	eye morphogenesis	GO_BP
SMOX	0.332615636	response to xenobiotic stimulus	GO_BP
KLF6	0.341843311	Other / poorly characterized	NA
FOSB	0.343373704	Osteoclast differentiation	KEGG
FOS	0.347618167	Parathyroid hormone synthesis, secretion and action	KEGG
ID3	0.348192431	TGF-beta signaling pathway	KEGG
UNC5D	0.355764485	axonogenesis	GO_BP
TGFBR2	0.35765937	Osteoclast differentiation	KEGG
BHLHE40	0.364922426	regulation of nervous system development	GO_BP
CD55	0.367919505	response to lipopolysaccharide	GO_BP
SERPINE1	0.369673671	p53 signaling pathway	KEGG
ZFP36	0.374079109	negative regulation of transferase activity	GO_BP
DCBLD2	0.377665133	negative regulation of growth	GO_BP
MMP1	0.378096915	IL-17 signaling pathway	KEGG
HAS2	0.390867265	heart morphogenesis	GO_BP
ITGA3	0.399369159	PI3K-Akt signaling pathway	KEGG
MAP1B	0.416420263	regulation of nervous system development	GO_BP
GEM	0.460933799	Other / poorly characterized	NA
SOD3	0.471965269	vascular process in circulatory system	GO_BP
NT5E	0.475799787	response to organophosphorus	GO_BP
KCNMA1	0.488994007	regulation of cellular component size	GO_BP
ERRFI1	0.510744253	connective tissue development	GO_BP
CDCP1	0.551363422	Other / poorly characterized	NA
STC1	0.566227318	connective tissue development	GO_BP
TGFBI	0.57698039	connective tissue development	GO_BP
HMGA2	0.593010679	connective tissue development	GO_BP
SOX9	0.598534696	connective tissue development	GO_BP
TMEM158	0.708870984	Other / poorly characterized	NA
VGF	0.906089995	response to nutrient levels	GO_BP
PCSK1	0.928592942	gland development	GO_BP
